# Supplementary material for: Incidence and Clinical Implications of Anatomical Variations in the Pancreas and Its Ductal System: A Systematic Review and Meta-Analysis
Source: Life (Basel). 2023 Aug 9;13(8):1710. doi: 10.3390/life13081710 (PMC10455790; doi:10.3390/life13081710)
Supplement: Supplementary file 1 [file life-13-01710-s001.zip]

Archive with 1 entries (1 files):
- life-2525896-supplementary.pdf
